# Supplementary material for: The Pyroptosis-Related Gene Signature Predicts the Prognosis of Hepatocellular Carcinoma
Source: Front Mol Biosci. 2022 Jan 3;8:781427. doi: 10.3389/fmolb.2021.781427 (PMC8762168; doi:10.3389/fmolb.2021.781427)
Supplement: Supplementary file 1 [file Table2.XLSX]

## Sheet: Sheet1
Genes	Full-names
AIM2	Absent in melanoma 2
BAK1	Bcl-2 homologous antagonist/killer
BAX	Apoptosis regulator BAX
CASP1	cysteine-aspartic acid protease-1
CASP3	cysteine-aspartic acid protease-3
CASP4	cysteine-aspartic acid protease-4
CASP5	cysteine-aspartic acid protease-5
CASP6	cysteine-aspartic acid protease-6
CASP8	cysteine-aspartic acid protease-8
CASP9	cysteine-aspartic acid protease-9
CHMP2A	Charged multivesicular body protein 2a
CHMP2B	Charged multivesicular body protein 2b
CHMP3	Charged multivesicular body protein 3
CHMP4A	Charged multivesicular body protein 4a
CHMP4B	Charged multivesicular body protein 4b
CHMP4C	Charged multivesicular body protein 4c
CHMP6	Charged multivesicular body protein 6
CHMP7	Charged multivesicular body protein 7
CYCS	Cytochrome c
ELANE	elastase, neutrophil expressed
GPX4	glutathione peroxidase 4
GSDMA	gasdermin A
GSDMB	gasdermin B
GSDMC	gasdermin C
GSDMD	gasdermin D
GSDME	gasdermin E
GZMA	granzyme A
GZMB	Granzyme B
HMGB1	High mobility group protein B1
IL18	interleukin 18
IL1A	Interleukin-1 alpha
IL1B	interleukin 1 beta
IL6	interleukin 6
IRF1	Interferon regulatory factor 1
IRF2	Interferon regulatory factor 2
NLRC4	NLR family CARD domain containing 4
NLRP1	NLR family pyrin domain containing 1
NLRP2	NLR family pyrin domain containing 2
NLRP3	NLR family pyrin domain containing 3
NLRP6	NLR family pyrin domain containing 6
NLRP7	NLR family pyrin domain containing 7
NOD1	nucleotide binding oligomerization domain containing 1
NOD2	nucleotide binding oligomerization domain containing 2
PJVK	pejvakin/deafness, autosomal recessive 59
PLCG1	phospholipase C gamma 1
PRKACA	protein kinase cAMP-activated catalytic subunit alpha
PYCARD	PYD and CARD domain containing
SCAF11	SR-related CTD associated factor 11
TIRAP	TIR domain containing adaptor protein
TNF	tumor necrosis factor
TP53	Cellular tumor antigen p53
TP63	Tumor protein 63
