# Supplementary material for: The Pyroptosis-Related Gene Signature Predicts the Prognosis of Hepatocellular Carcinoma
Source: Front Mol Biosci. 2022 Jan 3;8:781427. doi: 10.3389/fmolb.2021.781427 (PMC8762168; doi:10.3389/fmolb.2021.781427)
Supplement: Supplementary file 2 [file Table3.XLS]

gene	conMean	treatMean	logFC	pValue
BAK1	2.43296064	7.457171263	1.615915494	1.55E-17
BAX	7.3216181	21.10099463	1.527076575	7.52E-23
CASP3	4.1860116	8.44081184	1.011805455	1.98E-17
CASP4	4.20085128	5.10681863	0.28174311	0.032860592
CHMP2A	33.2191982	65.21388971	0.97316202	9.02E-22
CHMP2B	7.37121326	9.876101316	0.422039538	1.91E-05
CHMP3	2.053974962	4.198039019	1.031296981	4.04E-17
CHMP4A	0.44395801	0.761149549	0.777756708	4.87E-06
CHMP4B	32.0528566	59.56277227	0.893957966	6.59E-18
CHMP4C	2.54545884	6.031910474	1.244689279	2.37E-14
CHMP6	7.38079992	13.82232336	0.905151048	7.64E-20
CHMP7	4.30753654	5.45855639	0.341656421	0.006106071
CYCS	12.623064	25.33759924	1.005217696	1.71E-15
ELANE	0.082274958	0.08760968	0.090636892	0.032180879
GSDMD	12.9530553	31.07515442	1.262469127	2.96E-22
GSDME	0.421524364	1.127308489	1.419194438	0.00054835
HMGB1	11.32550126	15.9875838	0.497377017	2.20E-09
IL1A	0.010727571	0.02485794	1.212383329	0.007352941
IL1B	0.874390161	0.418350731	-1.063564211	2.07E-10
IRF2	7.4236917	8.647284883	0.220110422	0.024260759
TP53	4.95454942	8.223166971	0.730940262	5.80E-06
TP63	0.032491359	0.121941676	1.908063267	0.002370479
AIM2	0.250015859	0.378396787	0.597880226	0.009725774
CASP6	5.03020808	6.864277326	0.448489761	3.49E-05
CASP8	1.376885276	2.831424064	1.040119482	1.52E-15
CASP9	1.788566936	2.52060221	0.494964346	3.54E-05
GPX4	118.53575	188.6938862	0.670725443	1.28E-10
GSDMB	1.344026048	3.636747434	1.436087638	1.66E-13
GSDMC	0.008303415	0.234081297	4.817161072	8.32E-19
IL6	0.867031633	0.3207223	-1.434759961	3.10E-05
NLRP1	0.405959945	1.071783138	1.400603732	1.31E-09
NLRP3	0.351909322	0.27927313	-0.333526956	0.002313157
NLRP6	1.072123816	1.192416415	0.153416613	0.001136185
NLRP7	0.013510511	0.020493299	0.601069993	0.002027891
NOD1	0.3254706	0.663692713	1.027988206	4.82E-14
NOD2	0.194039871	0.340295172	0.810433554	0.007792502
PJVK	0.241808843	0.464516595	0.941863134	1.21E-09
PLCG1	1.260780372	3.995510695	1.664062936	1.77E-21
PRKACA	14.11080172	18.21720646	0.368501786	0.003402674
PYCARD	3.24194386	9.797431753	1.59554451	7.65E-06
SCAF11	3.499931004	4.375987806	0.322282236	0.006554231
TIRAP	1.160235958	2.048887056	0.820422221	2.03E-11
