# Supplementary material for: The Pyroptosis-Related Gene Signature Predicts the Prognosis of Hepatocellular Carcinoma
Source: Front Mol Biosci. 2022 Jan 3;8:781427. doi: 10.3389/fmolb.2021.781427 (PMC8762168; doi:10.3389/fmolb.2021.781427)
Supplement: Supplementary file 3 [file Table4.XLSX]

## Sheet: Sheet1
NAME	GS<br> follow link to MSigDB	SIZE	ES	NES	NOM p-val	FDR q-val	FWER p-val	RANK AT MAX	LEADING EDGE
KEGG_VASOPRESSIN_REGULATED_WATER_REABSORPTION	KEGG_VASOPRESSIN_REGULATED_WATER_REABSORPTION	44	0.770284	2.15961	0	0.00105147	0.001	6532	tags=66%, list=12%, signal=74%
KEGG_OOCYTE_MEIOSIS	KEGG_OOCYTE_MEIOSIS	112	0.687494	2.11504	0	0.00333997	0.004	9209	tags=63%, list=16%, signal=75%
KEGG_ENDOCYTOSIS	KEGG_ENDOCYTOSIS	181	0.665183	2.11192	0	0.00304848	0.004	10784	tags=61%, list=19%, signal=76%
KEGG_UBIQUITIN_MEDIATED_PROTEOLYSIS	KEGG_UBIQUITIN_MEDIATED_PROTEOLYSIS	134	0.714718	2.10205	0	0.00270695	0.005	10131	tags=70%, list=18%, signal=85%
KEGG_PURINE_METABOLISM	KEGG_PURINE_METABOLISM	158	0.571283	2.02633	0	0.00744985	0.017	12352	tags=53%, list=22%, signal=67%
KEGG_RNA_DEGRADATION	KEGG_RNA_DEGRADATION	59	0.707241	2.01314	0	0.00733628	0.018	12180	tags=76%, list=22%, signal=97%
KEGG_PATHWAYS_IN_CANCER	KEGG_PATHWAYS_IN_CANCER	325	0.612634	2.01153	0	0.00640984	0.018	14178	tags=62%, list=25%, signal=83%
KEGG_HOMOLOGOUS_RECOMBINATION	KEGG_HOMOLOGOUS_RECOMBINATION	28	0.8047	2.01066	0	0.00560861	0.018	7600	tags=79%, list=13%, signal=91%
KEGG_FC_GAMMA_R_MEDIATED_PHAGOCYTOSIS	KEGG_FC_GAMMA_R_MEDIATED_PHAGOCYTOSIS	96	0.697358	2.00084	0	0.00679296	0.022	9481	tags=70%, list=17%, signal=84%
KEGG_REGULATION_OF_AUTOPHAGY	KEGG_REGULATION_OF_AUTOPHAGY	35	0.630994	1.98909	0.00196078	0.00643866	0.022	14600	tags=51%, list=26%, signal=69%
KEGG_CELL_CYCLE	KEGG_CELL_CYCLE	124	0.725267	1.98594	0	0.00607	0.023	10243	tags=77%, list=18%, signal=93%
KEGG_EPITHELIAL_CELL_SIGNALING_IN_HELICOBACTER_PYLORI_INFECTION	KEGG_EPITHELIAL_CELL_SIGNALING_IN_HELICOBACTER_PYLORI_INFECTION	68	0.651841	1.9816	0	0.00566027	0.024	13905	tags=74%, list=25%, signal=97%
KEGG_TIGHT_JUNCTION	KEGG_TIGHT_JUNCTION	132	0.580379	1.98142	0	0.00522486	0.024	14342	tags=55%, list=25%, signal=74%
KEGG_WNT_SIGNALING_PATHWAY	KEGG_WNT_SIGNALING_PATHWAY	150	0.618057	1.97882	0	0.00492788	0.025	13970	tags=62%, list=25%, signal=82%
KEGG_PYRIMIDINE_METABOLISM	KEGG_PYRIMIDINE_METABOLISM	97	0.614952	1.97751	0	0.00459936	0.025	11519	tags=60%, list=20%, signal=75%
KEGG_MISMATCH_REPAIR	KEGG_MISMATCH_REPAIR	23	0.835228	1.97517	0	0.0043119	0.025	6366	tags=78%, list=11%, signal=88%
KEGG_PROGESTERONE_MEDIATED_OOCYTE_MATURATION	KEGG_PROGESTERONE_MEDIATED_OOCYTE_MATURATION	85	0.6527	1.96936	0	0.0048053	0.028	7023	tags=54%, list=12%, signal=62%
KEGG_SPLICEOSOME	KEGG_SPLICEOSOME	127	0.757834	1.96546	0	0.00465033	0.03	10923	tags=83%, list=19%, signal=102%
KEGG_RENAL_CELL_CARCINOMA	KEGG_RENAL_CELL_CARCINOMA	70	0.680169	1.96316	0	0.00440557	0.03	13299	tags=76%, list=24%, signal=99%
KEGG_BASE_EXCISION_REPAIR	KEGG_BASE_EXCISION_REPAIR	35	0.723513	1.961	0	0.00423905	0.03	12245	tags=71%, list=22%, signal=91%
KEGG_INOSITOL_PHOSPHATE_METABOLISM	KEGG_INOSITOL_PHOSPHATE_METABOLISM	54	0.6793	1.95795	0	0.00425936	0.03	9092	tags=65%, list=16%, signal=77%
KEGG_MAPK_SIGNALING_PATHWAY	KEGG_MAPK_SIGNALING_PATHWAY	267	0.567632	1.94404	0	0.00449868	0.034	13299	tags=55%, list=24%, signal=72%
KEGG_BLADDER_CANCER	KEGG_BLADDER_CANCER	42	0.666673	1.94342	0	0.00430308	0.034	13853	tags=74%, list=25%, signal=98%
KEGG_LONG_TERM_POTENTIATION	KEGG_LONG_TERM_POTENTIATION	70	0.612074	1.9426	0	0.00412379	0.034	11906	tags=59%, list=21%, signal=74%
KEGG_DNA_REPLICATION	KEGG_DNA_REPLICATION	36	0.823138	1.94242	0	0.00395883	0.034	4200	tags=75%, list=7%, signal=81%
KEGG_SMALL_CELL_LUNG_CANCER	KEGG_SMALL_CELL_LUNG_CANCER	84	0.644388	1.93743	0	0.004046	0.038	9941	tags=58%, list=18%, signal=71%
KEGG_AXON_GUIDANCE	KEGG_AXON_GUIDANCE	129	0.618215	1.93698	0	0.00389615	0.038	11963	tags=58%, list=21%, signal=74%
KEGG_NEUROTROPHIN_SIGNALING_PATHWAY	KEGG_NEUROTROPHIN_SIGNALING_PATHWAY	126	0.650855	1.93459	0	0.00397946	0.039	13366	tags=70%, list=24%, signal=91%
KEGG_NOD_LIKE_RECEPTOR_SIGNALING_PATHWAY	KEGG_NOD_LIKE_RECEPTOR_SIGNALING_PATHWAY	62	0.662632	1.92814	0	0.00406871	0.042	14624	tags=81%, list=26%, signal=109%
KEGG_PANCREATIC_CANCER	KEGG_PANCREATIC_CANCER	70	0.683987	1.927	0	0.00400509	0.042	9089	tags=67%, list=16%, signal=80%
KEGG_CYTOSOLIC_DNA_SENSING_PATHWAY	KEGG_CYTOSOLIC_DNA_SENSING_PATHWAY	55	0.633663	1.92638	0	0.00393355	0.043	12665	tags=55%, list=22%, signal=70%
KEGG_REGULATION_OF_ACTIN_CYTOSKELETON	KEGG_REGULATION_OF_ACTIN_CYTOSKELETON	213	0.601309	1.924	0	0.00390487	0.045	8656	tags=50%, list=15%, signal=59%
KEGG_VIBRIO_CHOLERAE_INFECTION	KEGG_VIBRIO_CHOLERAE_INFECTION	54	0.619615	1.92144	0	0.00381912	0.045	16634	tags=78%, list=29%, signal=110%
KEGG_VEGF_SIGNALING_PATHWAY	KEGG_VEGF_SIGNALING_PATHWAY	76	0.591595	1.918	0	0.00390058	0.048	14840	tags=63%, list=26%, signal=86%
KEGG_MELANOGENESIS	KEGG_MELANOGENESIS	101	0.591145	1.91531	0	0.00392162	0.051	15764	tags=60%, list=28%, signal=84%
KEGG_CHRONIC_MYELOID_LEUKEMIA	KEGG_CHRONIC_MYELOID_LEUKEMIA	73	0.660918	1.91083	0	0.00381269	0.051	9922	tags=63%, list=18%, signal=76%
KEGG_LONG_TERM_DEPRESSION	KEGG_LONG_TERM_DEPRESSION	70	0.58928	1.90716	0	0.00406894	0.054	11906	tags=56%, list=21%, signal=70%
KEGG_MTOR_SIGNALING_PATHWAY	KEGG_MTOR_SIGNALING_PATHWAY	52	0.640984	1.90292	0	0.00411487	0.057	15577	tags=83%, list=28%, signal=114%
KEGG_ERBB_SIGNALING_PATHWAY	KEGG_ERBB_SIGNALING_PATHWAY	87	0.618871	1.90288	0	0.00400936	0.057	15427	tags=71%, list=27%, signal=98%
KEGG_T_CELL_RECEPTOR_SIGNALING_PATHWAY	KEGG_T_CELL_RECEPTOR_SIGNALING_PATHWAY	108	0.666415	1.90262	0	0.00390913	0.057	13602	tags=75%, list=24%, signal=99%
KEGG_PHOSPHATIDYLINOSITOL_SIGNALING_SYSTEM	KEGG_PHOSPHATIDYLINOSITOL_SIGNALING_SYSTEM	76	0.646692	1.8975	0	0.00430489	0.062	9410	tags=61%, list=17%, signal=73%
KEGG_GNRH_SIGNALING_PATHWAY	KEGG_GNRH_SIGNALING_PATHWAY	101	0.594552	1.89461	0	0.0044191	0.064	13853	tags=60%, list=25%, signal=80%
KEGG_APOPTOSIS	KEGG_APOPTOSIS	87	0.618776	1.88616	0	0.00468888	0.068	14840	tags=70%, list=26%, signal=95%
KEGG_BASAL_TRANSCRIPTION_FACTORS	KEGG_BASAL_TRANSCRIPTION_FACTORS	35	0.689991	1.87672	0	0.00583241	0.081	9620	tags=69%, list=17%, signal=83%
KEGG_ADHERENS_JUNCTION	KEGG_ADHERENS_JUNCTION	73	0.64822	1.86855	0	0.00608632	0.089	11697	tags=63%, list=21%, signal=79%
KEGG_NUCLEOTIDE_EXCISION_REPAIR	KEGG_NUCLEOTIDE_EXCISION_REPAIR	44	0.68748	1.86462	0.00206186	0.00623051	0.094	6993	tags=57%, list=12%, signal=65%
KEGG_FC_EPSILON_RI_SIGNALING_PATHWAY	KEGG_FC_EPSILON_RI_SIGNALING_PATHWAY	79	0.585834	1.85672	0	0.00694365	0.107	14840	tags=62%, list=26%, signal=84%
KEGG_GAP_JUNCTION	KEGG_GAP_JUNCTION	90	0.608256	1.85347	0	0.00703956	0.112	14051	tags=68%, list=25%, signal=90%
KEGG_GLIOMA	KEGG_GLIOMA	65	0.607654	1.85321	0	0.00691735	0.113	15764	tags=71%, list=28%, signal=98%
KEGG_COLORECTAL_CANCER	KEGG_COLORECTAL_CANCER	62	0.648166	1.85208	0	0.00697571	0.113	15295	tags=74%, list=27%, signal=102%
KEGG_NON_SMALL_CELL_LUNG_CANCER	KEGG_NON_SMALL_CELL_LUNG_CANCER	54	0.620334	1.84409	0	0.00760178	0.121	13299	tags=65%, list=24%, signal=85%
KEGG_NOTCH_SIGNALING_PATHWAY	KEGG_NOTCH_SIGNALING_PATHWAY	47	0.661326	1.84364	0	0.0074979	0.121	13796	tags=72%, list=24%, signal=96%
KEGG_PATHOGENIC_ESCHERICHIA_COLI_INFECTION	KEGG_PATHOGENIC_ESCHERICHIA_COLI_INFECTION	56	0.648204	1.82615	0	0.0089998	0.145	15946	tags=82%, list=28%, signal=114%
KEGG_PROSTATE_CANCER	KEGG_PROSTATE_CANCER	89	0.595664	1.82444	0	0.00900408	0.146	16004	tags=72%, list=28%, signal=100%
KEGG_LEUKOCYTE_TRANSENDOTHELIAL_MIGRATION	KEGG_LEUKOCYTE_TRANSENDOTHELIAL_MIGRATION	116	0.585412	1.81762	0.00192678	0.00940915	0.157	14840	tags=60%, list=26%, signal=82%
KEGG_NATURAL_KILLER_CELL_MEDIATED_CYTOTOXICITY	KEGG_NATURAL_KILLER_CELL_MEDIATED_CYTOTOXICITY	132	0.596864	1.81536	0.00192678	0.0096415	0.162	13602	tags=55%, list=24%, signal=73%
KEGG_RIG_I_LIKE_RECEPTOR_SIGNALING_PATHWAY	KEGG_RIG_I_LIKE_RECEPTOR_SIGNALING_PATHWAY	71	0.567346	1.81241	0	0.00963962	0.162	12896	tags=52%, list=23%, signal=67%
KEGG_INSULIN_SIGNALING_PATHWAY	KEGG_INSULIN_SIGNALING_PATHWAY	137	0.525198	1.80817	0	0.0101483	0.168	15046	tags=58%, list=27%, signal=78%
KEGG_B_CELL_RECEPTOR_SIGNALING_PATHWAY	KEGG_B_CELL_RECEPTOR_SIGNALING_PATHWAY	75	0.639767	1.80776	0	0.0099949	0.168	13299	tags=67%, list=24%, signal=87%
KEGG_SNARE_INTERACTIONS_IN_VESICULAR_TRANSPORT	KEGG_SNARE_INTERACTIONS_IN_VESICULAR_TRANSPORT	38	0.62283	1.80763	0	0.00982832	0.168	8820	tags=53%, list=16%, signal=62%
KEGG_CHEMOKINE_SIGNALING_PATHWAY	KEGG_CHEMOKINE_SIGNALING_PATHWAY	188	0.585499	1.80519	0.0019305	0.0100262	0.172	15346	tags=65%, list=27%, signal=90%
KEGG_ACUTE_MYELOID_LEUKEMIA	KEGG_ACUTE_MYELOID_LEUKEMIA	57	0.614675	1.80135	0	0.0103496	0.18	15295	tags=74%, list=27%, signal=101%
KEGG_FOCAL_ADHESION	KEGG_FOCAL_ADHESION	199	0.581803	1.78863	0	0.0116365	0.201	14342	tags=61%, list=25%, signal=81%
KEGG_TOLL_LIKE_RECEPTOR_SIGNALING_PATHWAY	KEGG_TOLL_LIKE_RECEPTOR_SIGNALING_PATHWAY	102	0.570898	1.78635	0.00571429	0.011703	0.204	19715	tags=72%, list=35%, signal=110%
KEGG_LYSOSOME	KEGG_LYSOSOME	121	0.563607	1.78616	0.00566038	0.0115229	0.204	12752	tags=57%, list=23%, signal=73%
KEGG_TGF_BETA_SIGNALING_PATHWAY	KEGG_TGF_BETA_SIGNALING_PATHWAY	85	0.580812	1.78334	0.00392157	0.0116856	0.205	17363	tags=68%, list=31%, signal=98%
KEGG_GLYCEROPHOSPHOLIPID_METABOLISM	KEGG_GLYCEROPHOSPHOLIPID_METABOLISM	77	0.504406	1.78328	0	0.0115239	0.205	11752	tags=48%, list=21%, signal=61%
KEGG_N_GLYCAN_BIOSYNTHESIS	KEGG_N_GLYCAN_BIOSYNTHESIS	46	0.595633	1.77767	0.00784314	0.0120088	0.217	12311	tags=57%, list=22%, signal=72%
KEGG_THYROID_CANCER	KEGG_THYROID_CANCER	29	0.635989	1.77657	0.00198807	0.0120438	0.22	13970	tags=66%, list=25%, signal=87%
KEGG_P53_SIGNALING_PATHWAY	KEGG_P53_SIGNALING_PATHWAY	68	0.560082	1.77324	0	0.0122574	0.224	8001	tags=46%, list=14%, signal=53%
KEGG_LEISHMANIA_INFECTION	KEGG_LEISHMANIA_INFECTION	70	0.651393	1.77232	0.00948767	0.0122274	0.225	10926	tags=69%, list=19%, signal=85%
KEGG_ENDOMETRIAL_CANCER	KEGG_ENDOMETRIAL_CANCER	52	0.607418	1.76059	0.00198413	0.0132847	0.241	15295	tags=69%, list=27%, signal=95%
KEGG_AMINOACYL_TRNA_BIOSYNTHESIS	KEGG_AMINOACYL_TRNA_BIOSYNTHESIS	41	0.681191	1.74928	0.00217391	0.014825	0.261	11535	tags=73%, list=20%, signal=92%
KEGG_RNA_POLYMERASE	KEGG_RNA_POLYMERASE	28	0.660743	1.74746	0.0202429	0.0149073	0.263	11519	tags=61%, list=20%, signal=76%
KEGG_MELANOMA	KEGG_MELANOMA	71	0.543279	1.74592	0	0.0148746	0.263	15432	tags=55%, list=27%, signal=75%
KEGG_ETHER_LIPID_METABOLISM	KEGG_ETHER_LIPID_METABOLISM	33	0.542709	1.72717	0.0038835	0.0175535	0.299	6986	tags=36%, list=12%, signal=41%
KEGG_GLYCOSAMINOGLYCAN_BIOSYNTHESIS_KERATAN_SULFATE	KEGG_GLYCOSAMINOGLYCAN_BIOSYNTHESIS_KERATAN_SULFATE	15	0.681555	1.71027	0.00589391	0.0201447	0.331	15266	tags=73%, list=27%, signal=100%
KEGG_JAK_STAT_SIGNALING_PATHWAY	KEGG_JAK_STAT_SIGNALING_PATHWAY	155	0.516065	1.69208	0.00377358	0.0234334	0.37	19832	tags=65%, list=35%, signal=99%
KEGG_GLYCOSPHINGOLIPID_BIOSYNTHESIS_GANGLIO_SERIES	KEGG_GLYCOSPHINGOLIPID_BIOSYNTHESIS_GANGLIO_SERIES	15	0.648989	1.68836	0.00587084	0.0238781	0.381	16401	tags=73%, list=29%, signal=103%
KEGG_GLYCOSPHINGOLIPID_BIOSYNTHESIS_LACTO_AND_NEOLACTO_SERIES	KEGG_GLYCOSPHINGOLIPID_BIOSYNTHESIS_LACTO_AND_NEOLACTO_SERIES	26	0.570933	1.67569	0.00842105	0.0267506	0.416	14663	tags=65%, list=26%, signal=88%
KEGG_VIRAL_MYOCARDITIS	KEGG_VIRAL_MYOCARDITIS	68	0.57434	1.67437	0.0287356	0.0266689	0.419	13274	tags=51%, list=23%, signal=67%
KEGG_ANTIGEN_PROCESSING_AND_PRESENTATION	KEGG_ANTIGEN_PROCESSING_AND_PRESENTATION	81	0.614894	1.66937	0.0393701	0.0275037	0.432	13405	tags=52%, list=24%, signal=68%
KEGG_SELENOAMINO_ACID_METABOLISM	KEGG_SELENOAMINO_ACID_METABOLISM	26	0.567158	1.66864	0.0167715	0.0274218	0.432	14198	tags=65%, list=25%, signal=87%
KEGG_HUNTINGTONS_DISEASE	KEGG_HUNTINGTONS_DISEASE	180	0.505684	1.66861	0.0262097	0.0270954	0.432	12534	tags=41%, list=22%, signal=52%
KEGG_CYTOKINE_CYTOKINE_RECEPTOR_INTERACTION	KEGG_CYTOKINE_CYTOKINE_RECEPTOR_INTERACTION	264	0.502257	1.65562	0.0152964	0.0297799	0.461	17940	tags=59%, list=32%, signal=86%
KEGG_GLYCOSAMINOGLYCAN_BIOSYNTHESIS_HEPARAN_SULFATE	KEGG_GLYCOSAMINOGLYCAN_BIOSYNTHESIS_HEPARAN_SULFATE	26	0.591685	1.63853	0.0134615	0.0339754	0.501	17416	tags=73%, list=31%, signal=106%
KEGG_VASCULAR_SMOOTH_MUSCLE_CONTRACTION	KEGG_VASCULAR_SMOOTH_MUSCLE_CONTRACTION	114	0.495965	1.63447	0.0174081	0.0348584	0.511	11587	tags=46%, list=21%, signal=57%
KEGG_GLYCOSYLPHOSPHATIDYLINOSITOL_GPI_ANCHOR_BIOSYNTHESIS	KEGG_GLYCOSYLPHOSPHATIDYLINOSITOL_GPI_ANCHOR_BIOSYNTHESIS	25	0.606108	1.63265	0.0140562	0.0350959	0.517	15021	tags=72%, list=27%, signal=98%
KEGG_AMINO_SUGAR_AND_NUCLEOTIDE_SUGAR_METABOLISM	KEGG_AMINO_SUGAR_AND_NUCLEOTIDE_SUGAR_METABOLISM	43	0.500994	1.62618	0.0208333	0.036758	0.53	10465	tags=44%, list=19%, signal=54%
KEGG_RIBOFLAVIN_METABOLISM	KEGG_RIBOFLAVIN_METABOLISM	16	0.591297	1.6219	0.024952	0.0374332	0.539	15889	tags=69%, list=28%, signal=96%
KEGG_BASAL_CELL_CARCINOMA	KEGG_BASAL_CELL_CARCINOMA	55	0.529525	1.62052	0.0095057	0.0373328	0.539	15206	tags=51%, list=27%, signal=70%
KEGG_TASTE_TRANSDUCTION	KEGG_TASTE_TRANSDUCTION	51	0.506226	1.61976	0.00982318	0.0372193	0.543	12045	tags=37%, list=21%, signal=47%
KEGG_GLYCOSAMINOGLYCAN_BIOSYNTHESIS_CHONDROITIN_SULFATE	KEGG_GLYCOSAMINOGLYCAN_BIOSYNTHESIS_CHONDROITIN_SULFATE	22	0.633178	1.61472	0.0174757	0.0382341	0.551	13868	tags=68%, list=25%, signal=90%
KEGG_PROTEASOME	KEGG_PROTEASOME	46	0.614214	1.6138	0.0649087	0.0380827	0.551	9511	tags=50%, list=17%, signal=60%
KEGG_DORSO_VENTRAL_AXIS_FORMATION	KEGG_DORSO_VENTRAL_AXIS_FORMATION	24	0.61352	1.60013	0.0156863	0.0417482	0.588	15435	tags=71%, list=27%, signal=97%
KEGG_ARRHYTHMOGENIC_RIGHT_VENTRICULAR_CARDIOMYOPATHY_ARVC	KEGG_ARRHYTHMOGENIC_RIGHT_VENTRICULAR_CARDIOMYOPATHY_ARVC	74	0.517686	1.57117	0.0270793	0.0509632	0.653	22297	tags=70%, list=39%, signal=116%
KEGG_O_GLYCAN_BIOSYNTHESIS	KEGG_O_GLYCAN_BIOSYNTHESIS	30	0.579187	1.56749	0.0196078	0.0519228	0.661	14664	tags=60%, list=26%, signal=81%
KEGG_HEDGEHOG_SIGNALING_PATHWAY	KEGG_HEDGEHOG_SIGNALING_PATHWAY	56	0.516339	1.56042	0.0178218	0.0539898	0.682	15206	tags=48%, list=27%, signal=66%
KEGG_OTHER_GLYCAN_DEGRADATION	KEGG_OTHER_GLYCAN_DEGRADATION	16	0.599213	1.55733	0.0340265	0.0545802	0.688	13499	tags=56%, list=24%, signal=74%
KEGG_CELL_ADHESION_MOLECULES_CAMS	KEGG_CELL_ADHESION_MOLECULES_CAMS	131	0.501118	1.55629	0.0510397	0.0545051	0.69	18029	tags=57%, list=32%, signal=84%
KEGG_TYPE_I_DIABETES_MELLITUS	KEGG_TYPE_I_DIABETES_MELLITUS	41	0.629057	1.55568	0.0963391	0.0541958	0.691	16962	tags=76%, list=30%, signal=108%
KEGG_SPHINGOLIPID_METABOLISM	KEGG_SPHINGOLIPID_METABOLISM	39	0.519733	1.55451	0.0290698	0.0540462	0.693	19987	tags=72%, list=35%, signal=111%
KEGG_GLUTATHIONE_METABOLISM	KEGG_GLUTATHIONE_METABOLISM	49	0.459862	1.55038	0.0343434	0.05507	0.699	7699	tags=31%, list=14%, signal=35%
KEGG_AMYOTROPHIC_LATERAL_SCLEROSIS_ALS	KEGG_AMYOTROPHIC_LATERAL_SCLEROSIS_ALS	53	0.453997	1.54858	0.0143443	0.0552137	0.702	12133	tags=47%, list=21%, signal=60%
KEGG_HYPERTROPHIC_CARDIOMYOPATHY_HCM	KEGG_HYPERTROPHIC_CARDIOMYOPATHY_HCM	83	0.491869	1.5273	0.0254902	0.0635984	0.738	11623	tags=41%, list=21%, signal=51%
KEGG_PROTEIN_EXPORT	KEGG_PROTEIN_EXPORT	24	0.554995	1.49841	0.0817204	0.0754729	0.794	16634	tags=63%, list=29%, signal=89%
KEGG_ADIPOCYTOKINE_SIGNALING_PATHWAY	KEGG_ADIPOCYTOKINE_SIGNALING_PATHWAY	67	0.438291	1.49776	0.0294118	0.0749623	0.794	14957	tags=49%, list=26%, signal=67%
KEGG_ALZHEIMERS_DISEASE	KEGG_ALZHEIMERS_DISEASE	165	0.444314	1.49374	0.0695825	0.076081	0.797	13281	tags=36%, list=23%, signal=47%
KEGG_TYPE_II_DIABETES_MELLITUS	KEGG_TYPE_II_DIABETES_MELLITUS	47	0.474654	1.4934	0.0468165	0.0754952	0.797	15670	tags=55%, list=28%, signal=76%
KEGG_CALCIUM_SIGNALING_PATHWAY	KEGG_CALCIUM_SIGNALING_PATHWAY	177	0.419773	1.49067	0.0283019	0.0759089	0.8	14734	tags=43%, list=26%, signal=58%
KEGG_DILATED_CARDIOMYOPATHY	KEGG_DILATED_CARDIOMYOPATHY	90	0.485628	1.48417	0.0529412	0.0783301	0.815	11280	tags=40%, list=20%, signal=50%
KEGG_ECM_RECEPTOR_INTERACTION	KEGG_ECM_RECEPTOR_INTERACTION	84	0.50203	1.47687	0.0669291	0.0814139	0.827	11457	tags=43%, list=20%, signal=54%
KEGG_PENTOSE_PHOSPHATE_PATHWAY	KEGG_PENTOSE_PHOSPHATE_PATHWAY	27	0.475212	1.46112	0.0559006	0.0879215	0.849	11338	tags=41%, list=20%, signal=51%
KEGG_FRUCTOSE_AND_MANNOSE_METABOLISM	KEGG_FRUCTOSE_AND_MANNOSE_METABOLISM	33	0.458908	1.45939	0.0629921	0.088053	0.849	9668	tags=45%, list=17%, signal=55%
KEGG_CYSTEINE_AND_METHIONINE_METABOLISM	KEGG_CYSTEINE_AND_METHIONINE_METABOLISM	34	0.455514	1.44585	0.0772277	0.094408	0.868	8496	tags=44%, list=15%, signal=52%
KEGG_GLYCOSAMINOGLYCAN_DEGRADATION	KEGG_GLYCOSAMINOGLYCAN_DEGRADATION	21	0.535968	1.42814	0.0758755	0.10324	0.887	13378	tags=52%, list=24%, signal=69%
KEGG_HEMATOPOIETIC_CELL_LINEAGE	KEGG_HEMATOPOIETIC_CELL_LINEAGE	85	0.486826	1.39674	0.131931	0.12098	0.921	20461	tags=64%, list=36%, signal=99%
KEGG_PRION_DISEASES	KEGG_PRION_DISEASES	35	0.452614	1.39447	0.102119	0.121375	0.922	7095	tags=40%, list=13%, signal=46%
KEGG_INTESTINAL_IMMUNE_NETWORK_FOR_IGA_PRODUCTION	KEGG_INTESTINAL_IMMUNE_NETWORK_FOR_IGA_PRODUCTION	46	0.543248	1.36795	0.181818	0.136246	0.936	16962	tags=65%, list=30%, signal=93%
KEGG_ASTHMA	KEGG_ASTHMA	28	0.552851	1.36637	0.167331	0.136188	0.938	19832	tags=75%, list=35%, signal=115%
KEGG_ALLOGRAFT_REJECTION	KEGG_ALLOGRAFT_REJECTION	35	0.594311	1.34706	0.210425	0.148006	0.947	16962	tags=71%, list=30%, signal=102%
KEGG_ONE_CARBON_POOL_BY_FOLATE	KEGG_ONE_CARBON_POOL_BY_FOLATE	17	0.455218	1.33114	0.139535	0.15802	0.953	1681	tags=29%, list=3%, signal=30%
KEGG_PRIMARY_IMMUNODEFICIENCY	KEGG_PRIMARY_IMMUNODEFICIENCY	35	0.570736	1.29743	0.236893	0.182049	0.97	13063	tags=60%, list=23%, signal=78%
KEGG_GRAFT_VERSUS_HOST_DISEASE	KEGG_GRAFT_VERSUS_HOST_DISEASE	37	0.565218	1.25191	0.286267	0.218122	0.983	17743	tags=68%, list=31%, signal=98%
KEGG_AUTOIMMUNE_THYROID_DISEASE	KEGG_AUTOIMMUNE_THYROID_DISEASE	50	0.482881	1.2363	0.280079	0.229622	0.987	16962	tags=44%, list=30%, signal=63%
KEGG_NICOTINATE_AND_NICOTINAMIDE_METABOLISM	KEGG_NICOTINATE_AND_NICOTINAMIDE_METABOLISM	24	0.395916	1.22565	0.183468	0.237268	0.987	13734	tags=42%, list=24%, signal=55%
KEGG_GLYCEROLIPID_METABOLISM	KEGG_GLYCEROLIPID_METABOLISM	49	0.351706	1.22139	0.154902	0.238999	0.988	10073	tags=31%, list=18%, signal=37%
KEGG_NEUROACTIVE_LIGAND_RECEPTOR_INTERACTION	KEGG_NEUROACTIVE_LIGAND_RECEPTOR_INTERACTION	271	0.324382	1.2181	0.109375	0.239987	0.988	25717	tags=61%, list=46%, signal=111%
KEGG_LYSINE_DEGRADATION	KEGG_LYSINE_DEGRADATION	44	0.399877	1.18594	0.282869	0.266099	0.991	6922	tags=36%, list=12%, signal=41%
KEGG_SYSTEMIC_LUPUS_ERYTHEMATOSUS	KEGG_SYSTEMIC_LUPUS_ERYTHEMATOSUS	135	0.348257	1.17737	0.260038	0.271854	0.992	16962	tags=39%, list=30%, signal=55%
KEGG_ALDOSTERONE_REGULATED_SODIUM_REABSORPTION	KEGG_ALDOSTERONE_REGULATED_SODIUM_REABSORPTION	42	0.373397	1.16464	0.239252	0.281837	0.992	15427	tags=40%, list=27%, signal=56%
KEGG_GALACTOSE_METABOLISM	KEGG_GALACTOSE_METABOLISM	26	0.379793	1.14143	0.263473	0.302892	0.996	9668	tags=35%, list=17%, signal=42%
KEGG_CARDIAC_MUSCLE_CONTRACTION	KEGG_CARDIAC_MUSCLE_CONTRACTION	78	0.355459	1.13538	0.280164	0.307374	0.996	12076	tags=27%, list=21%, signal=34%
KEGG_PANTOTHENATE_AND_COA_BIOSYNTHESIS	KEGG_PANTOTHENATE_AND_COA_BIOSYNTHESIS	16	0.36085	1.01174	0.452675	0.440434	1	11361	tags=50%, list=20%, signal=63%
KEGG_ABC_TRANSPORTERS	KEGG_ABC_TRANSPORTERS	44	0.316968	1.00277	0.449814	0.447642	1	16810	tags=45%, list=30%, signal=65%
KEGG_ALPHA_LINOLENIC_ACID_METABOLISM	KEGG_ALPHA_LINOLENIC_ACID_METABOLISM	19	0.335122	0.974243	0.492453	0.478933	1	26165	tags=68%, list=46%, signal=127%
KEGG_PARKINSONS_DISEASE	KEGG_PARKINSONS_DISEASE	128	0.301527	0.902944	0.548454	0.565489	1	12534	tags=23%, list=22%, signal=29%
KEGG_OLFACTORY_TRANSDUCTION	KEGG_OLFACTORY_TRANSDUCTION	385	0.195762	0.90027	0.702703	0.564728	1	31050	tags=31%, list=55%, signal=69%
KEGG_PROXIMAL_TUBULE_BICARBONATE_RECLAMATION	KEGG_PROXIMAL_TUBULE_BICARBONATE_RECLAMATION	23	0.30845	0.893646	0.627016	0.568793	1	17235	tags=43%, list=30%, signal=63%
KEGG_RIBOSOME	KEGG_RIBOSOME	88	0.418473	0.867839	0.636179	0.599199	1	28397	tags=76%, list=50%, signal=153%
KEGG_OXIDATIVE_PHOSPHORYLATION	KEGG_OXIDATIVE_PHOSPHORYLATION	131	0.300083	0.854847	0.592437	0.612622	1	13532	tags=27%, list=24%, signal=35%
KEGG_TERPENOID_BACKBONE_BIOSYNTHESIS	KEGG_TERPENOID_BACKBONE_BIOSYNTHESIS	15	0.341676	0.828378	0.620902	0.643865	1	7401	tags=20%, list=13%, signal=23%
KEGG_MATURITY_ONSET_DIABETES_OF_THE_YOUNG	KEGG_MATURITY_ONSET_DIABETES_OF_THE_YOUNG	25	0.234712	0.670959	0.927711	0.845574	1	25921	tags=64%, list=46%, signal=118%
KEGG_RETINOL_METABOLISM	KEGG_RETINOL_METABOLISM	64	-0.7046	-2.17485	0	0.00116667	0.002	1992	tags=50%, list=4%, signal=52%
KEGG_DRUG_METABOLISM_CYTOCHROME_P450	KEGG_DRUG_METABOLISM_CYTOCHROME_P450	71	-0.702178	-2.17024	0	0.000583333	0.002	3531	tags=59%, list=6%, signal=63%
KEGG_FATTY_ACID_METABOLISM	KEGG_FATTY_ACID_METABOLISM	42	-0.847943	-2.16371	0	0.000388889	0.002	1232	tags=69%, list=2%, signal=71%
KEGG_PRIMARY_BILE_ACID_BIOSYNTHESIS	KEGG_PRIMARY_BILE_ACID_BIOSYNTHESIS	16	-0.944334	-2.14211	0	0.000291667	0.002	2038	tags=81%, list=4%, signal=84%
KEGG_TRYPTOPHAN_METABOLISM	KEGG_TRYPTOPHAN_METABOLISM	40	-0.69301	-2.05196	0	0.00141418	0.009	2696	tags=60%, list=5%, signal=63%
KEGG_VALINE_LEUCINE_AND_ISOLEUCINE_DEGRADATION	KEGG_VALINE_LEUCINE_AND_ISOLEUCINE_DEGRADATION	44	-0.789081	-2.02341	0	0.00204545	0.011	2696	tags=64%, list=5%, signal=67%
KEGG_METABOLISM_OF_XENOBIOTICS_BY_CYTOCHROME_P450	KEGG_METABOLISM_OF_XENOBIOTICS_BY_CYTOCHROME_P450	69	-0.627916	-1.95566	0	0.00464532	0.034	3513	tags=49%, list=6%, signal=52%
KEGG_COMPLEMENT_AND_COAGULATION_CASCADES	KEGG_COMPLEMENT_AND_COAGULATION_CASCADES	69	-0.696212	-1.95011	0.00208768	0.00415239	0.034	2320	tags=59%, list=4%, signal=62%
KEGG_GLYCINE_SERINE_AND_THREONINE_METABOLISM	KEGG_GLYCINE_SERINE_AND_THREONINE_METABOLISM	31	-0.725502	-1.94386	0.0040404	0.00394237	0.037	2338	tags=61%, list=4%, signal=64%
KEGG_BUTANOATE_METABOLISM	KEGG_BUTANOATE_METABOLISM	34	-0.695462	-1.93077	0	0.0042817	0.047	1612	tags=53%, list=3%, signal=54%
KEGG_PPAR_SIGNALING_PATHWAY	KEGG_PPAR_SIGNALING_PATHWAY	69	-0.580177	-1.8548	0.00222717	0.00948177	0.1	2733	tags=45%, list=5%, signal=47%
KEGG_PEROXISOME	KEGG_PEROXISOME	78	-0.587002	-1.83189	0.0200803	0.0117601	0.14	2137	tags=49%, list=4%, signal=51%
KEGG_BETA_ALANINE_METABOLISM	KEGG_BETA_ALANINE_METABOLISM	22	-0.68343	-1.82138	0.00826446	0.0117795	0.147	1221	tags=59%, list=2%, signal=60%
KEGG_PROPANOATE_METABOLISM	KEGG_PROPANOATE_METABOLISM	33	-0.684204	-1.81871	0.026	0.011067	0.148	1830	tags=58%, list=3%, signal=59%
KEGG_STEROID_HORMONE_BIOSYNTHESIS	KEGG_STEROID_HORMONE_BIOSYNTHESIS	55	-0.570329	-1.78412	0.0126316	0.0149139	0.2	2038	tags=38%, list=4%, signal=40%
KEGG_TYROSINE_METABOLISM	KEGG_TYROSINE_METABOLISM	42	-0.508567	-1.63241	0.01875	0.0473701	0.49	2338	tags=40%, list=4%, signal=42%
KEGG_LINOLEIC_ACID_METABOLISM	KEGG_LINOLEIC_ACID_METABOLISM	29	-0.532106	-1.61154	0.0148936	0.0524646	0.537	1642	tags=34%, list=3%, signal=35%
KEGG_DRUG_METABOLISM_OTHER_ENZYMES	KEGG_DRUG_METABOLISM_OTHER_ENZYMES	51	-0.461576	-1.50336	0.0596026	0.105413	0.761	2783	tags=43%, list=5%, signal=45%
KEGG_HISTIDINE_METABOLISM	KEGG_HISTIDINE_METABOLISM	29	-0.491862	-1.48427	0.0575693	0.111627	0.79	2696	tags=52%, list=5%, signal=54%
KEGG_ARGININE_AND_PROLINE_METABOLISM	KEGG_ARGININE_AND_PROLINE_METABOLISM	54	-0.434399	-1.45758	0.0633397	0.122953	0.829	3283	tags=52%, list=6%, signal=55%
KEGG_ASCORBATE_AND_ALDARATE_METABOLISM	KEGG_ASCORBATE_AND_ALDARATE_METABOLISM	25	-0.543928	-1.39722	0.128755	0.161679	0.911	2783	tags=48%, list=5%, signal=50%
KEGG_PYRUVATE_METABOLISM	KEGG_PYRUVATE_METABOLISM	40	-0.429887	-1.38219	0.10119	0.166524	0.924	1744	tags=38%, list=3%, signal=39%
KEGG_GLYOXYLATE_AND_DICARBOXYLATE_METABOLISM	KEGG_GLYOXYLATE_AND_DICARBOXYLATE_METABOLISM	16	-0.486068	-1.37025	0.115854	0.168557	0.932	2214	tags=44%, list=4%, signal=46%
KEGG_PHENYLALANINE_METABOLISM	KEGG_PHENYLALANINE_METABOLISM	18	-0.482803	-1.34327	0.120654	0.183792	0.945	2338	tags=44%, list=4%, signal=46%
KEGG_ALANINE_ASPARTATE_AND_GLUTAMATE_METABOLISM	KEGG_ALANINE_ASPARTATE_AND_GLUTAMATE_METABOLISM	32	-0.406956	-1.30556	0.153996	0.207647	0.959	1943	tags=50%, list=3%, signal=52%
KEGG_ARACHIDONIC_ACID_METABOLISM	KEGG_ARACHIDONIC_ACID_METABOLISM	58	-0.342571	-1.26078	0.134737	0.239847	0.977	1642	tags=22%, list=3%, signal=23%
KEGG_STARCH_AND_SUCROSE_METABOLISM	KEGG_STARCH_AND_SUCROSE_METABOLISM	52	-0.380063	-1.23831	0.180645	0.252254	0.982	3228	tags=38%, list=6%, signal=41%
KEGG_GLYCOLYSIS_GLUCONEOGENESIS	KEGG_GLYCOLYSIS_GLUCONEOGENESIS	62	-0.347204	-1.20126	0.22561	0.278712	0.989	2975	tags=35%, list=5%, signal=37%
KEGG_PENTOSE_AND_GLUCURONATE_INTERCONVERSIONS	KEGG_PENTOSE_AND_GLUCURONATE_INTERCONVERSIONS	28	-0.411096	-1.12253	0.311547	0.352972	0.998	1607	tags=32%, list=3%, signal=33%
KEGG_BIOSYNTHESIS_OF_UNSATURATED_FATTY_ACIDS	KEGG_BIOSYNTHESIS_OF_UNSATURATED_FATTY_ACIDS	22	-0.412662	-1.09587	0.356108	0.371793	0.998	3173	tags=41%, list=6%, signal=43%
KEGG_NITROGEN_METABOLISM	KEGG_NITROGEN_METABOLISM	23	-0.350326	-1.02223	0.418838	0.445094	1	3188	tags=35%, list=6%, signal=37%
KEGG_CITRATE_CYCLE_TCA_CYCLE	KEGG_CITRATE_CYCLE_TCA_CYCLE	31	-0.344528	-0.919874	0.511111	0.562003	1	2509	tags=35%, list=4%, signal=37%
KEGG_PORPHYRIN_AND_CHLOROPHYLL_METABOLISM	KEGG_PORPHYRIN_AND_CHLOROPHYLL_METABOLISM	41	-0.285138	-0.871915	0.62395	0.61009	1	1607	tags=24%, list=3%, signal=25%
KEGG_RENIN_ANGIOTENSIN_SYSTEM	KEGG_RENIN_ANGIOTENSIN_SYSTEM	17	-0.319995	-0.825719	0.658333	0.655801	1	4014	tags=41%, list=7%, signal=44%
KEGG_STEROID_BIOSYNTHESIS	KEGG_STEROID_BIOSYNTHESIS	17	-0.321935	-0.757444	0.677355	0.729875	1	1469	tags=24%, list=3%, signal=24%
