# Supplementary material for: The Pyroptosis-Related Gene Signature Predicts the Prognosis of Hepatocellular Carcinoma
Source: Front Mol Biosci. 2022 Jan 3;8:781427. doi: 10.3389/fmolb.2021.781427 (PMC8762168; doi:10.3389/fmolb.2021.781427)
Supplement: Supplementary file 4 [file Table1.XLSX]

## Sheet: Sheet1
Variable	TCGA-LIHC	ICGC-LIRP-JI
Gender
Male/Female	255/122	192/68
Age at diagnosis
≤65/>65/NA	235/141/1	98/162
Grade
G1/G2/G3/G4/NA	55/180/124/13/5	NA
Stage
I/II/III/IV/NA	175/87/86/5/24	40/117/80/23
T
T1/T2/T3/T4/NA	185/95/81/13/3	NA
M
M0/M1/NA	272/4/101	NA
N
N0/N1/NA	257/4/116	NA
