# Supplementary material for: The Pyroptosis-Related Gene Signature Predicts the Prognosis of Hepatocellular Carcinoma
Source: Front Mol Biosci. 2022 Jan 3;8:781427. doi: 10.3389/fmolb.2021.781427 (PMC8762168; doi:10.3389/fmolb.2021.781427)
Supplement: Supplementary file 5 [file Table5.XLSX]

## Sheet: Table S4
immunological response	model	pvalue
B cell_TIMER	RiskScore	2.3e-09
T cell CD4+_TIMER	RiskScore	4.93e-09
Neutrophil_TIMER	RiskScore	1.98e-14
Macrophage_TIMER	RiskScore	1.44e-14
Myeloid dendritic cell_TIMER	RiskScore	1.57e-16
B cell naive_CIBERSORT	RiskScore	0.0263938
T cell CD4+ memory activated_CIBERSORT	RiskScore	0.0219064
T cell regulatory (Tregs)_CIBERSORT	RiskScore	0.00133581
NK cell resting_CIBERSORT	RiskScore	0.0218537
Monocyte_CIBERSORT	RiskScore	0.000121059
Macrophage M0_CIBERSORT	RiskScore	6.4e-09
Myeloid dendritic cell resting_CIBERSORT	RiskScore	0.0338426
Mast cell activated_CIBERSORT	RiskScore	0.0137408
Neutrophil_CIBERSORT	RiskScore	0.0137818
B cell plasma_CIBERSORT-ABS	RiskScore	0.00244801
T cell CD8+_CIBERSORT-ABS	RiskScore	0.00584546
T cell CD4+ memory resting_CIBERSORT-ABS	RiskScore	0.000374549
T cell CD4+ memory activated_CIBERSORT-ABS	RiskScore	0.0205085
T cell follicular helper_CIBERSORT-ABS	RiskScore	6.39e-05
T cell regulatory (Tregs)_CIBERSORT-ABS	RiskScore	5.92e-10
NK cell resting_CIBERSORT-ABS	RiskScore	0.0439074
NK cell activated_CIBERSORT-ABS	RiskScore	2.85e-07
Macrophage M0_CIBERSORT-ABS	RiskScore	1.96e-14
Macrophage M1_CIBERSORT-ABS	RiskScore	1.57e-05
Macrophage M2_CIBERSORT-ABS	RiskScore	4.25e-09
Myeloid dendritic cell resting_CIBERSORT-ABS	RiskScore	0.00341128
Neutrophil_CIBERSORT-ABS	RiskScore	0.000492516
B cell_QUANTISEQ	RiskScore	1.25e-08
Macrophage M1_QUANTISEQ	RiskScore	1.57e-05
Macrophage M2_QUANTISEQ	RiskScore	1.21e-05
Monocyte_QUANTISEQ	RiskScore	2e-05
NK cell_QUANTISEQ	RiskScore	0.0299026
T cell CD4+ (non-regulatory)_QUANTISEQ	RiskScore	0.000233979
T cell CD8+_QUANTISEQ	RiskScore	1.55e-05
T cell regulatory (Tregs)_QUANTISEQ	RiskScore	5.03e-12
Myeloid dendritic cell_QUANTISEQ	RiskScore	0.0260154
uncharacterized cell_QUANTISEQ	RiskScore	3.49e-08
T cell_MCPCOUNTER	RiskScore	5.33e-09
T cell CD8+_MCPCOUNTER	RiskScore	0.00310965
cytotoxicity score_MCPCOUNTER	RiskScore	0.0130673
NK cell_MCPCOUNTER	RiskScore	0.0123227
B cell_MCPCOUNTER	RiskScore	6.41e-09
Monocyte_MCPCOUNTER	RiskScore	8.49e-20
Macrophage/Monocyte_MCPCOUNTER	RiskScore	8.49e-20
Myeloid dendritic cell_MCPCOUNTER	RiskScore	9.07e-08
Cancer associated fibroblast_MCPCOUNTER	RiskScore	4.08e-06
Myeloid dendritic cell activated_XCELL	RiskScore	0.00702216
B cell_XCELL	RiskScore	0.000801603
T cell CD4+ memory_XCELL	RiskScore	1.8e-06
T cell CD4+ naive_XCELL	RiskScore	0.0440164
T cell CD4+ central memory_XCELL	RiskScore	0.00832244
T cell CD8+ naive_XCELL	RiskScore	1.56e-06
Common lymphoid progenitor_XCELL	RiskScore	2.47e-14
Common myeloid progenitor_XCELL	RiskScore	0.0269026
Endothelial cell_XCELL	RiskScore	4.77e-10
Granulocyte-monocyte progenitor_XCELL	RiskScore	8.33e-05
Hematopoietic stem cell_XCELL	RiskScore	2.84e-07
Macrophage M1_XCELL	RiskScore	0.0389496
Macrophage M2_XCELL	RiskScore	0.00012342
Mast cell_XCELL	RiskScore	0.0238757
Monocyte_XCELL	RiskScore	0.0371487
T cell NK_XCELL	RiskScore	0.0208437
T cell CD4+ Th2_XCELL	RiskScore	3.3e-12
T cell regulatory (Tregs)_XCELL	RiskScore	0.047239
immune score_XCELL	RiskScore	0.047051
stroma score_XCELL	RiskScore	2.36e-08
Cancer associated fibroblast_EPIC	RiskScore	5.18e-11
T cell CD4+_EPIC	RiskScore	0.028008
Macrophage_EPIC	RiskScore	4.53e-17
